# Supplementary material for: A Novel FACS-Based Workflow for Simultaneous Assessment of RedOx Status, Cellular Phenotype, and Mitochondrial Genome Stability
Source: Biochem (Basel). Author manuscript; Available in PMC 2022 Aug 5. (PMC9355044; doi:10.3390/biochem1010001)
Supplement: Supplemental Material (Zip File) [file NIHMS1822005-supplement-Supplemental_Material__Zip_File_.zip]

Archive with 5 entries (5 files):
- Supplemental_Figures_Biochem/Supplemental Figure 1.pptx
- Supplemental_Figures_Biochem/Supplemental Figure 2.pptx
- Supplemental_Figures_Biochem/Supplemental Figure 3.pptx
- Supplemental_Figures_Biochem/Supplemental Figure 4.pptx
- Supplemental_Figures_Biochem/Supplemental Figure 5.pptx
